# Supplementary material for: P Starvation in Roses Leads to Strongly Genotype-Dependent Induction of P-Transporter Genes during Black Spot Leaf Disease
Source: J Fungi (Basel). 2022 May 24;8(6):549. doi: 10.3390/jof8060549 (PMC9224717; doi:10.3390/jof8060549)
Supplement: Supplementary file 1 [file jof-08-00549-s001.zip]

Archive with 8 entries (8 files):
- FigureS1.tiff
- FigureS2.tiff
- TableS1.xlsx
- TableS2.xlsx
- TableS3.xlsx
- TableS4.xlsx
- TableS5.xlsx
- TableS6.xlsx
