# Supplementary material for: P Starvation in Roses Leads to Strongly Genotype-Dependent Induction of P-Transporter Genes during Black Spot Leaf Disease
Source: J Fungi (Basel). 2022 May 24;8(6):549. doi: 10.3390/jof8060549 (PMC9224717; doi:10.3390/jof8060549)
Supplement: Supplementary file 1 [file jof-08-00549-s001.zip › TableS1.xlsx]

## Sheet: Tabelle1
Gene ID	Name	UniProt ID	Description	aa	Other names
At3G23430.1	AtPHO1	Q8S403-1	Phosphate transporter PHO1	782
At1G68740.1	AtPHO1-H1	Q93ZF5-1	Phosphate transporter PHO1 homologue 1	784
At5g43350	AtPht1;1	Q8VYM2	Inorganic phosphate transporter 1-1	524	APT2
At5g43370.1	AtPht1;2	Q96243-1	Probable inorganic phosphate transporter 1-2	524
At5g43360	AtPht1;3	O48639	Probable inorganic phosphate transporter 1-3	521
At2g38940	AtPht1;4	Q96303	Inorganic phosphate transporter 1-4	534	PT2
At2g32830	AtPht1;5	Q8GYF4	Probable inorganic phosphate transporter 1-5	542
At5g43340	AtPht1;6	Q9ZWT3	Probable inorganic phosphate transporter 1-6	516
At3g54700	AtPht1;7	Q494P0	Probable inorganic phosphate transporter 1-7	535
At1g20860	AtPHT1;8	A0A1P8AWF0	Phosphate transporter 1-8	586
At1g20860	AtPht1;8	Q9SYQ1	Probable inorganic phosphate transporter 1-8	534
At1g76430	AtPht1;9	Q9S735	Probable inorganic phosphate transporter 1-9	532
At3g26570	AtPht2;1	Q38954	Inorganic phosphate transporter 2-1	587
At5g14040	AtPHT3;1	Q9FMU6	Phosphate transporter 3;1	375	MPT3
At3g48850	AtPHT3;2	Q9M2Z8	Phosphate transporter 3;2	363	MPT2
At2g17270	AtPHT3;3	Q7DNC3	Phosphate transporter 3;3	309	MPT1
At2g29650	AtPHT4;1	A0A1P8B2Z7	Phosphate transporter 41	390
At2g29650	AtPHT4;1	O82390	Phosphate transporter PHT4;1	512	ANTR1
At2g38060	AtPHT4;2	Q7XJR2	Phosphate transporter PHT4;2	512	ANTR3
At3g46980	AtPHT4;3	A0A1I9LP03	Phosphate transporter 43	353
At3g46980	AtPHT4;3	Q66GI9	Phosphate transporter PHT4;3	533	ANTR4
At4g00370	AtPHT4;4	Q8GX78	Phosphate transporter PHT4;4	541	ANTR2
At5g20380	AtPHT4;5	A0A1P8BAK7	Phosphate transporter 45	569
At5g44370.1	AtPHT4;6	Q9FKV1-1	Phosphate transporter PHT4;6	432	ANTR5
At4G11810.1	AtPHT5;2	Q9T050-1	SPX domain-containing membrane protein	707	SPXM2
At4G22990.1	AtPHT5;3	Q93ZQ5-1	SPX domain-containing membrane protein	699	SPXM3
At4G22990.2	AtPHT5;3	F4JMQ7-1	PHOSPHATE TRANSPORTER 5 family	700
At5G20150.1	AtSPX1	Q8LBH4-1	SPX domain-containing protein 1	256
At2G26660.1	AtSPX2	O48781-1	SPX domain-containing protein 2	287
At2G45130.1	AtSPX3	Q5PP62-1	SPX domain-containing protein 3	245
At5G15330.1	AtSPX4	Q94A21-1	SPX domain-containing protein 4	318
