# Supplementary material for: P Starvation in Roses Leads to Strongly Genotype-Dependent Induction of P-Transporter Genes during Black Spot Leaf Disease
Source: J Fungi (Basel). 2022 May 24;8(6):549. doi: 10.3390/jof8060549 (PMC9224717; doi:10.3390/jof8060549)
Supplement: Supplementary file 1 [file jof-08-00549-s001.zip › TableS2.xlsx]

## Sheet: Tabelle1
A) Composition of the nutrient solution
Component	Mass fraction [mg/l]	Concentration [mmol/l]
NH4NO3	24.012	0.3
Ca(NO3)2+4H2O	318.803	1.35
CaCl2+2H2O	22.053	0.15
K2SO4	130.695	0.75
MgSO4+7H2O	24.648	0.1
MgCl2+6H2O	132.145	0.65
ZnSO4+7H20	0.2875	0.001
MnSO4+H2O	0.338	0.002
CuSO4+5H2O	0.0025	0.0001
H3BO3	0.1237	0.002
NaMoO4+2H2O	0.121	0.0005
Fe-EDTA (Fetrilon® 13%, Compo)	11.0115	0.03
MES (2-(N-morpholino)ethanesulfonicacid)	149.25	0.7
KH2PO4	13.609	0.1
	1.3609	0.01
	0.6805	0.005
	0.408	0.003
	0.1361	0.001
B) Fertiliser composition
Component	Mass fraction [mg/l]	Concentration [mmol/l]
KNO3	0.22	2.176
NH4NO3	0.25	3.186
K2SO4	0.075	0.43
MgSO4+7H2O	0.15	0.609
KH2PO4	1.3609	0.01
Ferty 10® trace elements fertiliser (Planta Düngemittel, Regenstauf, Germany)	0.1
