# Supplementary material for: P Starvation in Roses Leads to Strongly Genotype-Dependent Induction of P-Transporter Genes during Black Spot Leaf Disease
Source: J Fungi (Basel). 2022 May 24;8(6):549. doi: 10.3390/jof8060549 (PMC9224717; doi:10.3390/jof8060549)
Supplement: Supplementary file 1 [file jof-08-00549-s001.zip › TableS3.xlsx]

## Sheet: Tabelle1
Name		Sequence	Efficiency
ITS D. rosae	Drosae_ITS_for	tctcttggttctggcatcga	97.17
	Drosae_ITS_rev	taggcatgggttttcgggtc
ITS rose	ITS-3p53plF1	AMTGCGAYACBTRGTGTGAATTGC	91.18
	ITS-2plR1	GCCDAGATATCCRTTGYCRRGAG
RcPHT1-4	for	TGCGTATAAGACAGGGAGTTCA	96.03
	rev	GAATTGTGCCTAGAGACCAAAG
RcPHT1-9	for	AACTTCGAAATCCCGGCGAT	98.88
	rev	AAAGCCCGTAGACACGTCTC
RcPR1	for	CGATGTAGTTGCCTGGTGGA	96.5
	rev	GGGGTGTGCTAGGCTTCAAT
SAND	for	GTGTTGAGGAGTTGCCTCTTG	92.45
	rev	AACCTGTCGGGAGAATCTGTT
TIP	for	GAATCCACGGCTGGGAAA	98.85
	rev	CAGTTCGTGGGTGGAGGAGTT
