# Supplementary material for: P Starvation in Roses Leads to Strongly Genotype-Dependent Induction of P-Transporter Genes during Black Spot Leaf Disease
Source: J Fungi (Basel). 2022 May 24;8(6):549. doi: 10.3390/jof8060549 (PMC9224717; doi:10.3390/jof8060549)
Supplement: Supplementary file 1 [file jof-08-00549-s001.zip › TableS4.xlsx]

## Sheet: Tabelle1
ID	At hit	Chr position	Gene (bp)	mRNA (bp)	Protein (aa)	Protein family (InterPro)	TMR
RC1G0498800	AT5G43350.1 PHT1;1	Chr01:58015893..58017731-	1839	1839	612	MFS_sugar_transport-like (IPR005828) Phos_permease (IPR004738)	11
RC1G0559100	AT5G43350.1 PHT1;1	Chr01:62014839..62016410-	1572	1572	523	MFS_sugar_transport-like (IPR005828) Phos_permease (IPR004738)	10
RC1G0559200	AT5G43360.1 PHT1;3	Chr01:62019646..62021241-	1596	1596	531	MFS_sugar_transport-like (IPR005828) Phos_permease (IPR004738)	11
RC4G0044900	AT3G54700.1 PHT1;7	Chr04:4751546..4761404+	9859	1778	538	MFS_sugar_transport-like (IPR005828) Phos_permease (IPR004738)	12
RC4G0045100	AT3G54700.1 PHT1;7	Chr04:4801442..4803574+	2133	2071	538	MFS_sugar_transport-like (IPR005828) Phos_permease (IPR004738)	11
RC4G0045300	AT2G38940.1 PHT1;4	Chr04:4838171..4841409+	3239	1746	519	MFS_sugar_transport-like (IPR005828) Phos_permease (IPR004738)	11
RC6G0380800	AT3G54700.1 PHT1;7	Chr06:49063591..49065216-	1626	1626	541	MFS_sugar_transport-like (IPR005828) Phos_permease (IPR004738)	11
RC6G0380900	AT2G38940 PHT1;4	Chr06:49073423..49076075-	2653	2425	539	MFS_sugar_transport-like (IPR005828) Phos_permease (IPR004738)	11
RC6G0500800	AT3G54700.1 PHT1;7	Chr06:59636440..59638044-	1605	1605	534	MFS_sugar_transport-like (IPR005828) Phos_permease (IPR004738)	12
RC7G0352000	AT1G76430.1 PHT1;9	Chr07:33607955..33612446+	4492	1581	526	MFS_sugar_transport-like (IPR005828)	11
RC7G0352200	AT1G76430.1 PHT1;9	Chr07:33645210..33648030+	2821	1810	511	MFS_sugar_transport-like (IPR005828)	11
RC4G0373800	AT3G26570.2 PHT2;1	Chr04:48889150..48892235-	3086	1824	572	Phos_transporter (IPR001204)	11
RC2G0689300	AT5G14040.1 PHT3;1	Chr02:74783207..74786099-	2893	1600	375	Mt_carrier_dom_sf (IPR023395)	0
RC6G0314600	AT2G17270.1 PHT3;3	Chr06:41732880..41736206+	3327	1358	309	Pic2/Mir1-like (IPR044677)	0
RC7G0112800	AT3G48850.1 PHT3;2	Chr07:8395661..8397692+	2032	1326	367	Pic2/Mir1-like (IPR044677)	0
RC1G0348100	AT4G00370.1 PHT4;4	Chr01:45024572..45029925+	5354	2392	601	MF S (IPR011701) SLC17A9-like (IPR044777)	10
RC2G0027200	AT5G20380.2 PHT4;5	Chr02:1937438..1943850-	6413	2026	538	SLC17A9-like (IPR044777) MFS (IPR011701)	9
RC3G0282600	AT2G38060.1 PHT4;2	Chr03:36488478..36492254-	3777	2180	542	SLC17A9-like (IPR044777) MFS (IPR011701)	12
RC5G0444000	AT5G44370.1 PHT4;6	Chr05:46716425..46718951-	2527	2057	442	MFS (IPR011701) SLC17A9-like (IPR044777)	10
RC5G0588100	AT3G46980.3 PHT4;3	Chr05:68637751..68641386-	3636	1920	617	MFS (IPR011701) SLC17A9-like (IPR044777)	12
RC5G0591700	AT2G29650.1 PHT4;1	Chr05:69067348..69070865-	3518	1625	511	SLC17A9-like (IPR044777) MFS (IPR011701)	10
RC6G0313900	AT5G44370.1 PHT4;6	Chr06:41658550..41660040+	1491	1380	401	MFS (IPR011701)	9
RC1G0286700	AT2G45130.1 SPX3	Chr01:38708059..38710356+	2298	780	259	SPX_prot (IPR031142)	0
RC1G0286800	AT2G45130.1 SPX3	Chr01:38713137..38715956+	2820	1278	259	SPX_prot (IPR031142)	0
RC1G0313400	AT4G22990.1 PHT5;3	Chr01:41740833..41743783-	2951	1531	471	MFS (IPR011701)	9
RC2G0037600	AT5G20150.1 SPX1	Chr02:2855785..2857943+	2159	953	244	SPX_prot (IPR031142)	0
RC2G0615400	AT5G15330.1 SPX4	Chr02:68957814..68959747-	1934	1031	314	SPX_prot (IPR031142)	0
RC6G0464900	AT5G20150.1 SPX1	Chr06:56884696..56887492+	2797	1335	350	SPX_prot (IPR031142)	0
RC7G0208500	AT4G11810.3 PHT5;2	Chr07:17556720..17564982+	8263	2567	694	MFS (IPR011701)	11
RC1G0313700	AT5G35730.1	Chr01:41833720..41838933-	5214	1859	567	None predicted	4
RC2G0550300	AT5G35730.1	Chr02:63129808..63134480-	4673	1328	396	None predicted	3
RC2G0615200	AT3G29060.1	Chr02:68951740..68955877+	4138	2859	763	None predicted	8
RC4G0058000	AT3G23430.1 PHO1	Chr04:6298628..6302530-	3903	1446	468	None predicted	4
RC4G0058200	AT3G23430.1 PHO1	Chr04:6330758..6338498-	7741	2385	779	None predicted	5
RC4G0403200	AT1G68740.1 PHO;H1	Chr04:51455472..51460927+	5456	2900	825	None predicted	6
RC4G0427600	AT1G14040.1 PHO;H3	Chr04:53365200..53369105+	3906	2700	800	None predicted	7
RC4G0427700	AT1G69480.1	Chr04:53376244..53377778-	1535	648	215	None predicted	0
RC4G0427800	AT1G69480.2	Chr04:53383269..53384912-	1644	1053	350	None predicted	0
