# Supplementary material for: P Starvation in Roses Leads to Strongly Genotype-Dependent Induction of P-Transporter Genes during Black Spot Leaf Disease
Source: J Fungi (Basel). 2022 May 24;8(6):549. doi: 10.3390/jof8060549 (PMC9224717; doi:10.3390/jof8060549)
Supplement: Supplementary file 1 [file jof-08-00549-s001.zip › TableS5.xlsx]

## Sheet: Tabelle1
r: D4_fullPi vs. D4_starvPi
Gene	Expression	Std. Error	95% C.I.	P(H1)
PHT1-9	15.252	2,837-68,315	0,801-192,298	0
PR1	1.954	0,447-9,651	0,142-35,365	0.15
PHT1-4	1.42	0,321-4,245	0,128-9,271	0.349
s: D4_fullPi vs. D4_starvPi
Gene	Expression	Std. Error	95% C.I.	P(H1)
PHT1-9	13.724	2,311-62,750	0,478-335,811	0
PR1	2.391	0,099-67,577	0,017-1.229,527	0.344
PHT1-4	1.502	0,602-3,687	0,117-7,885	0.222
D4fullPi: r vs. s
Gene	Expression	Std. Error	95% C.I.	P(H1)
PHT1-9	2.059	0,598-6,951	0,149-16,047	0.059
PR1	1.092	0,037-18,048	0,003-83,321	0.923
PHT1-4	1.681	0,887-3,186	0,435-6,295	0.025
D4starvPi: r vs. s
Gene	Expression	Std. Error	95% C.I.	P(H1)
PHT1-9	1.853	0,277-13,626	0,056-66,915	0.292
PR1	1.337	0,175-8,375	0,062-33,299	0.615
PHT1-4	1.779	0,547-8,329	0,090-25,289	0.193
r_starvPi: D4 vs. H2O
Gene	Expression	Std. Error	95% C.I.	P(H1)
PHT1-9	1.81	0,120-31,957	0,032-1.352,431	0.575
PR1	17.094	3,630-64,163	1,103-515,026	0
PHT1-4	0.351	0,117-2,152	0,002-8,874	0.134
s_starvPi: D4 vs. H2O
Gene	Expression	Std. Error	95% C.I.	P(H1)
PHT1-9	0.591	0,112-2,519	0,031-17,294	0.305
PR1	0.034	0,006-0,210	0,002-0,929	0
PHT1-4	0.858	0,528-1,475	0,214-2,056	0.399
r_fullPi: D4 vs. H2O
Gene	Expression	Std. Error	95% C.I.	P(H1)
PHT1-9	0.738	0,261-2,764	0,025-5,303	0.456
PR1	0.108	0,025-0,510	0,003-2,344	0
PHT1-4	1.078	0,505-2,276	0,273-3,947	0.739
s_fullPi: D4 vs. H2O
Gene	Expression	Std. Error	95% C.I.	P(H1)
PHT1-9	0.846	0,315-2,561	0,109-6,291	0.647
PR1	0.062	0,004-1,501	0,001-15,480	0.005
PHT1-4	0.765	0,440-1,314	0,254-2,083	0.144
