# Supplementary material for: P Starvation in Roses Leads to Strongly Genotype-Dependent Induction of P-Transporter Genes during Black Spot Leaf Disease
Source: J Fungi (Basel). 2022 May 24;8(6):549. doi: 10.3390/jof8060549 (PMC9224717; doi:10.3390/jof8060549)
Supplement: Supplementary file 1 [file jof-08-00549-s001.zip › TableS6.xlsx]

## Sheet: Tabelle1
		D4_fullPi vs starvPi		H2O fullPi vs starvPi		H2O_starvPi vs D4_starvPi		H2O_fullPi vs D4_fullPi
Gene	Genotype	Expression	p	Expression	p	Expression	p	Expression	p
PHT1-4	r_123	2.642	0	3.131	0.001	0.587	0.066	0.695	0.009
PHT1-9	r_123	14.272	0	31.164	0	0.641	0.173	1.399	0.262
PR1	r_123	1.494	0.361	0.537	0.127	17.33	0	6.23	0
PHT1-4	r_131	0.921	0.806	4.22	0.013	0.313	0.16	1.037	0.915
PHT1-9	r_131	7.383	0	15.435	0.015	1.209	0.854	1.707	0.217
PR1	r_131	1.517	0.225	1.299	0.734	14.492	0.001	10.874	0.001
PHT1-4	r_189	1.973	0	only one H2O_starvPi replicate				1.063	0.762
PHT1-9	r_189	27.537	0	2.782	!	14.586	!	1.289	0.505
PR1	r_189	3.226	0.006	2.765	!	12.295	!	11.197	0.001
PHT1-4	s_104	1.53	0	1.938	0	1.205	0	1.526	0
PHT1-9	s_104	10.858	0.004	27.514	0.001	1.124	0.846	2.849	0.037
PR1	s_104	12.849	0.012	26.801	0	8.513	0	17.757	0.043
PHT1-4	s_126	1.154	0.105	1.318	0.175	1.125	0.549	1.284	0.022
PHT1-9	s_126	7.89	0	2.347	0.055	3.161	0.016	0.94	0.8
PR1	s_126	0.718	0.294	0.367	0.007	56.138	0	28.711	0
PHT1-4	s_183	1.885	0	2.832	0	1.478	0.009	1.44	0
PHT1-9	s_183	42.293	0	0.031	0	0.634	0.133	0.04	0
PR1	s_183	3.198	0.09	0.47	0	59.224	0	8.701	0
